# Supplementary material for: Comprehensive Elemental Profiling of Romanian Honey: Exploring Regional Variance, Honey Types, and Analyzed Metals for Sustainable Apicultural and Environmental Practices
Source: Foods. 2024 Apr 19;13(8):1253. doi: 10.3390/foods13081253 (PMC11048993; doi:10.3390/foods13081253)
Supplement: Supplementary file 1 [file foods-13-01253-s001.zip]

Archive with 1 entries (1 files):
- foods-2936337-supplementary.pdf
